# Supplementary material for: The Internalization Pathways of Liposomes, PLGA, and Magnetic Nanoparticles in Neutrophils
Source: Biomedicines. 2024 Sep 25;12(10):2180. doi: 10.3390/biomedicines12102180 (PMC11505478; doi:10.3390/biomedicines12102180)
Supplement: Supplementary file 1 [file biomedicines-12-02180-s001.zip]

Archive with 1 entries (1 files):
- biomedicines-3194135-supplementary.pdf
